# Supplementary material for: Mutation in the Cadherin Gene Is a Key Factor for Pink Bollworm Resistance to Bt Cotton in China
Source: Toxins (Basel). 2022 Jan 1;14(1):23. doi: 10.3390/toxins14010023 (PMC8777804; doi:10.3390/toxins14010023)
Supplement: Supplementary file 1 [file toxins-14-00023-s001.zip]

Archive with 1 entries (1 files):
- toxins-1511477-supplementary.pdf
